# Supplementary material for: A SUPERMAN-like Gene Controls the Locule Number of Tomato Fruit
Source: Plants (Basel). 2023 Sep 21;12(18):3341. doi: 10.3390/plants12183341 (PMC10535046; doi:10.3390/plants12183341)
Supplement: Supplementary file 1 [file plants-12-03341-s001.zip]

Archive with 1 entries (1 files):
- plants-2618626-supplementary.pdf
